# Supplementary material for: The Effect of Pseudomonas putida on the Microbial Community in Casing Soil for the Cultivation of Morchella sextelata
Source: J Fungi (Basel). 2025 Oct 27;11(11):775. doi: 10.3390/jof11110775 (PMC12653408; doi:10.3390/jof11110775)
Supplement: Supplementary file 1 [file jof-11-00775-s001.zip]

Archive with 1 entries (1 files):
- jof-3890072-supplementary.pdf
